# Supplementary material for: Glycochenodeoxycholate Affects Iron Homeostasis via Up-Regulating Hepcidin Expression
Source: Nutrients. 2022 Aug 2;14(15):3176. doi: 10.3390/nu14153176 (PMC9370805; doi:10.3390/nu14153176)
Supplement: Supplementary file 1 [file nutrients-14-03176-s001.zip]

Archive with 1 entries (1 files):
- nutrients-1819816-supplementary.pdf
